# Supplementary material for: Mutations in Mismatch Repair Genes and Microsatellite Instability Status in Pancreatic Cancer
Source: Cancers (Basel). 2024 May 31;16(11):2111. doi: 10.3390/cancers16112111 (PMC11171205; doi:10.3390/cancers16112111)
Supplement: Supplementary file 1 [file cancers-16-02111-s001.zip]

Archive with 2 entries (2 files):
- Supplementary Material S1 31052024.pdf
- Supplementary Table S1 31052024.pdf
